# Supplementary material for: Sucrose Metabolism and Transport in Grapevines, with Emphasis on Berries and Leaves, and Insights Gained from a Cross-Species Comparison
Source: Int J Mol Sci. 2021 Jul 21;22(15):7794. doi: 10.3390/ijms22157794 (PMC8345980; doi:10.3390/ijms22157794)
Supplement: Supplementary file 1 [file ijms-22-07794-s001.zip]

Archive with 1 entries (1 files):
- ijms-1240127-supplementary.pdf
